# Supplementary material for: Clinicopathological Factors Associated with Oncotype DX Risk Group in Patients with ER+/HER2- Breast Cancer
Source: Cancers (Basel). 2023 Sep 7;15(18):4451. doi: 10.3390/cancers15184451 (PMC10527468; doi:10.3390/cancers15184451)
Supplement: Supplementary file 1 [file cancers-15-04451-s001.zip]

Archive with 1 entries (1 files):
- cancers-2574213-supplementary.pdf
